# Supplementary material for: Transcription of the var genes from a freshly-obtained field isolate of Plasmodium falciparum shows more variable switching patterns than long laboratory-adapted isolates
Source: Malar J. 2015 Feb 7;14:66. doi: 10.1186/s12936-015-0565-y (PMC4332720; doi:10.1186/s12936-015-0565-y)
Supplement: Additional file 1: — The 50 var gene specific primer sets used in the real-time PCR assays. [file 12936_2015_565_MOESM1_ESM.xlsx]

## Sheet: primers
Target gene	Forward primer	Reverse primer	length of product	Efficiency
var100	TGGTGGATTGAAAGATGG	CATTGATACATCGGCAGT	200bp	2.004
var109	AAAGAATGGGAAGAAGTCGG	CTAAATTGGTAGGAGGATCAC	240bp	1.978
var11	GCACAAAGAAAAGTATTAGACGAG	AAAATACGTGGGAACCTGG	264bp	1.966
var111	TATAACAAATTAGGGACACAAG	TTAGTTCCTTACGACCACAA	217bp	2.016
var131	GGATTGACAGATAGTGGTGC	GCTCCACTTCCATTCATACT	173bp	2.009
var136	AGGATTTGACGAAGACGAGC	CGGCATTTGTGATTAGCATTAG	220bp	1.968
var139	GAATAGCGCGTTACAAGAT	TCGGTATTTGCCTTGTCG	222bp	2.003
var143	TATATGAAGGATTGGATGG	TTGCCTTGTCGTTACCTG	237bp	1.981
var149	ATAGGCAGGCGTTACAAG	GATTAGTCGCATTTCGTT	183bp	1.955
var15	CGACAAATGGGAAGAATG	TTTAGCCATAGATGGACTTC	191bp	2.008
var150	ATACGAGGGTTACTTGGATA	CACATTTTCCGTCATTGG	203bp	2.007
var163	CAAAAGAACGCTACAAAGATAC	GCTATAGATTCACCTTGTTCA	157bp	1.994
var165	GAAGCAAAAAATTACTACGC	TTCATGAGTTGGAGTTGTTC	174bp	2.011
var167	AGTTGTCGAATGGGAAGA	GGCAGTAGTGATTAGCTTGA	204bp	1.984
var169	ATATGGTACATTACCCGAAG	TATGTGGGAACACTAAAATC	222bp	1.979
var170	TGATCTTTCAATACACCACG	GCGGCATTTGTCATTAGC	160bp	2.004
var178	CGAAGGTTTAAAGAATAACGG	CTCAATATCACCACCATCAA	181bp	1.988
var18	TGAAGTGACGAAAGGGAG	CGAGTTTCACTAATACCAC	207bp	1.959
var181	TTTGGAGAATGAGGAAGCA	GGCAATTGTCATCAGTCCA	191bp	1.966
var183	AAAAGGGAAACTACGAGG	TACCACCCTCTGAATTTATG	191bp	1.984
var185	AGAAGAATGTGGCGGAGG	CTTGGGCTCCACTTTGTC	183bp	1.996
var191	CTACAAAGATGAGCCTGACA	GCACATTTTTGGATGAACA	146bp	2.03
var199	TGAGAAGAAGGAGGAAGCAA	ACCTGGTCGTCGTCCTTT	228bp	2.034
var204	GCAGGATACTGAAGCACAA	CTTCCACTATCACCGCAT	165bp	2.013
var205	TTGAAGGATAAGGGAGGAG	ACATCGGCAGTCACCTTG	192bp	1.998
var207	TGGTTCAGAATAAGGAGGAT	TTCGTTAGTGTCTGATGTGTC	176bp	1.985
var21	AAACGCTACGGAGGTGAT	TTAGTCGGCGTTCCTGTA	152bp	2.036
var212	ATGGGGAGGAGGAGCTAC	GACTTGGTCGGTGTCATTT	233bp	2.042
var23	TGAAATGGAAGGTGAGGTA	ATATGCAGATTTAGGTAGTG	142bp	2.017
var24	ATAAGAGCTTGTCACCTCA	ACATGGTCCACTACTTGAA	194bp	1.994
var25	CGGGAGGAATGGTGTAA	TCGGCATTTCTTATTAGTTG	187bp	2.058
var4	GATTATGATGGTGATGGTCC	CATCACTACCATCTGAACCT	142bp	1.981
var44	ATCGTGGTGATAATAGGGA	TGCCGTCATTCTTCTTACA	294bp	2.02
var45	TGCGCGAAGTAACGATTT	CACAATAGTATTCGAGCCT	221bp	2.036
var46	ACACGCTACAAAGATACTG	TTCATAAGTCGGTGTTGG	159bp	2.024
var47	ACTAAGTACCCTTGAAGATG	ATTGACTAGGAGCCCGAG	161bp	1.985
var51	AACGTAGCATAAAATCACAGT	TACTTACGTCGTCACTTCC	243bp	1.985
var58	AGTATAATGATGCTCCAGAT	TAGCTTGTTGTCGTCGTT	104bp	1.988
var59	ATAGATTGACACCTCATGCC	TAAATTGGTAGGAGGAGCA	224bp	2.022
var60	GAAACGTCTTCCACTAGATG	TTCATTAGTCGGTGTTGGA	148bp	2.086
var72	ATTGTCGAAGAACGGCG	CTTGGTCATTGGGCTTGT	212bp	2.055
var75	ACGCAGTGCAGAAAGGTC	TGCTTCATCACGACCACA	257bp	2.037
var78	CAAGCACGCTACCAAGAT	CCCTATGACCGCATTGAC	181bp	2.031
var80	TATGGAGAATTGAAGGATGC	TTGTGTTCCCGTTCCTGA	171bp	2.03
var84	TATGGAGACCTAAAGGACG	GGTAAGTGGATCTTCGTTCT	192bp	2.005
var89	TCTTGGTGATAAAGGGAAT	TTGGTAGCGTGTTTTTAGC	112bp	2.012
var91	CGTAATAACCATGACAATGTAGA	GGTAAGAGGACCATCGTT	276bp	2.008
var94	TGAAGAATGGGAAGACGA	TTAGGAGTCCGAGTTGC	199bp	1.981
var96	ATAAGAGCTTGCCATCCC	GGTAAGTGGATAACCGTTGT	233bp	2.035
var98	AGTATAAGGAAGGAGCACAA	TCGGCAGTTACCTTCAGTC	182bp	1.973
